# Supplementary material for: Host outdoor exposure variability affects the transmission and spread of Zika virus: Insights for epidemic control
Source: PLoS Negl Trop Dis. 2017 Sep 14;11(9):e0005851. doi: 10.1371/journal.pntd.0005851 (PMC5598931; doi:10.1371/journal.pntd.0005851)
Supplement: S2 Table — Supporting table reporting the full dataset on Miami-Dade County residents. (XLSX) [file pntd.0005851.s002.xlsx]

## Sheet: Zika KAP - Copy_December 16%2c 
ResponseId	Gender	Weekday Hours	Weekend Hours	Birthplace	Hispanic	Education	Marital Status	Employment Status	Age	Income
R_3foP8LGINwfYVhT	Male	2	5	FLORIDA	Yes	High school Diploma or GED	Single	Full time	23	$15,000 - $25,000
R_1CBfqPXJ6qvJj2u	Female	2	4	GUATEMALA	Yes	High school Diploma or GED	Married	Full time	50	$50,000 - $75,000
R_3hrpVJXoJN777U9	Male	<1	2	BRAZIL	Yes	Graduate degree or higher	Divorced	Full time	52	Over $100,000
R_2Qgo1SLzMpVLg9n	Female	5		FLORIDA	No	High school Diploma or GED	Married	Full time	61	$75,000 - $100,000
R_31iODop9JwpHn0s	Female	3		COLOMBIA	Yes	Bachelor's degree	Married	Full time	30	$50,000 - $75,000
R_2QXtHLhrMhNg19k	Female	4	7	FLORIDA	Yes	High school Diploma or GED	Single	Other, PART TIME & STUDENT	18	$75,000 - $100,000
R_1g5vDHXKZeaZZVr	Female	1		FLORIDA	No	Some college, incluidng Associate degree	Divorced	Part time or "semi-retired"	40	Don't know / No answer
R_Y9bjPA7AOENFT0J	Female	<1		FLORIDA	No	Some college, incluidng Associate degree	Single	Student	34	$25,000 - $50,000
R_YaJezkHByuCOekN	Female	2	3	FLORIDA	Yes	Bachelor's degree	Married	Full time	26	$25,000 - $50,000
R_10PHPPrwr5Wna1Y	Male	<1		CARIBBEAN	No	High school Diploma or GED	Married	Full time	60	Under $15,000
R_276YcsC8A6FnrGQ	Female	<1		VENEZUELA	Yes	Graduate degree or higher	Married	Unemployed	40	$50,000 - $75,000
R_2asNB3V8EahxNx7	Female	1		CUBA	Yes	Graduate degree or higher	Married	Retired	70	Over $100,000
R_2B4ZQelwUiHEYI3	Female	5		CUBA	Yes	Graduate degree or higher	Widowed	Retired	80	$25,000 - $50,000
R_3s5Q3KYBQ7MU6K2	Female	1	2	PENNSYLVANIA	No	Graduate degree or higher	Married	Full time	58	Over $100,000
R_Diq4OLf6hkDOg1P	Female	1	2	CUBA	No	Graduate degree or higher	Married	Retired	75	Don't know / No answer
R_3MGMmODtnb9aE9v	Female	<1		ILLINOIS	No	Some graduate school	Married	Retired	66	$25,000 - $50,000
R_3dQb2ntGRZDU4Dq	Male	0	0	NEW HAMPSHIRE	No	Bachelor's degree	Widowed	Retired	94	$75,000 - $100,000
R_efEm6LreeXMUPFT	Female	0	0	NEW YORK	No	Graduate degree or higher	Widowed	Retired	75 and older	Don't know / No answer
R_1j8kya9lhQYfbhq	Female	2	4	FLORIDA	No	Graduate degree or higher	Divorced	Full time	61	Over $100,000
R_9KPPPWTfmICpqjT	Female	3	1	GEORGIA	No	Some high school	Widowed	Retired	81	Under $50,000
R_301CwXaBtyUgk2R	Female	<1	2	ECUADOR	Yes	High school Diploma or GED	Married	Full time	58	$75,000 - $100,000
R_334kVW4UoPK7smX	Male	1	2	COLOMBIA	Yes	Some high school	Married	Retired	78	$15,000 - $25,000
R_2e2v9F5piLbkLSu	Female	2	4	CUBA	Yes	Bachelor's degree	Married	Full time	52	$15,000 - $25,000
R_2t5PFG2FfL9vrln	Male	4	3	FLORIDA	Yes	Bachelor's degree	Single	Full time	29	$25,000 - $50,000
R_dmPs8bqZv5WNzgJ	Female	1		CUBA	Yes	Bachelor's degree	Divorced	Full time	66	$50,000 - $75,000
R_DkSPsJkiY8qBeYp	Female	<1	<1	CUBA	Yes	Some graduate school	Single	Retired	73	Under $15,000
R_1lcWGAvxYHhjavT	Male	20		PUERTO RICO	Yes	Some college, incluidng Associate degree	Married	Full time	44	Over $100,000
R_3RfHRcWIQupzlCo	Female	4		WASHINGTON	No	Some college, incluidng Associate degree	Widowed	Retired	70	$50,000 - $75,000
R_2X0AOjBTum3bsCn	Male	2	4	NEW JERSEY	No	Bachelor's degree	-	Unemployed	59	$25,000 - $50,000
R_WrGNfYqdK62g9X3	Female	<1		FLORIDA	No	Graduate degree or higher	Married	Full time	50-64	$50,000 - $100,000
R_1kGq4mFj3vjuNOO	Female	2		GEORGIA	No	Some college, incluidng Associate degree	Widowed	Retired	72	Under $15,000
R_vJmB8ZzQq271QEF	Female	1		CUBA	Yes	Some college, incluidng Associate degree	Widowed	Retired	66	$50,000 - $100,000
R_1rBKU5KzQmRlKFE	Female	<1		CUBA	Yes	Some college, incluidng Associate degree	Married	Retired	78	$25,000 - $50,000
R_Tn06RIWWzjlpgxH	Female	2		JAMAICA	No	Bachelor's degree	Separated	Full time	50-64	Don't know / No answer
R_2pPMU6pAAUvgWeE	Female	<1		CONNECTICUT	No	Bachelor's degree	Married	Retired	62	Over $100,000
R_33dwX6SWQVIczM4	Male	13	0	VENEZUELA	Yes	No answer	Married	Full time	28	$15,000 - $25,000
R_1ILcKUHxbaUDZr5	Male	0		CUBA	Yes	Some graduate school	Married	Retired	57	Under $15,000
R_1meCswLm4WI2Z8J	Male	5	4	NICARAGUA	Yes	High school Diploma or GED	Single	Other, PART TIME + STUDENT	20	Don't know / No answer
R_vGIDUb6HRocPOeZ	Male	11		CUBA	Yes	Some college, incluidng Associate degree	Single	Other, FULL TIME + STUDENT	20	$25,000 - $50,000
R_2YFWF4F4j4T1J3o	Male	6	2	FLORIDA	No	Some college, incluidng Associate degree	Single	Part time or "semi-retired"	21	Don't know / No answer
R_sjKiHbI9EdziYAF	Male	<1		MEXICO	Yes	High school Diploma or GED	Married	Retired	35	Under $15,000
R_2yqp0eb3yC8ruq6	Male	5	5	ARGENTINA	Yes	Some graduate school	Married	Part time or "semi-retired"	38	$50,000 - $75,000
R_09bRxslBaDB9JXH	Male	1		CUBA	Yes	No answer	Married	Retired	65	Under $50,000
R_2pQZQ790evkuldM	Male	6		CUBA	Yes	Graduate degree or higher	Married	Retired	75	$50,000 - $100,000
R_2b2W4EqpNQuxEW7	Female	6	12	NEW YORK	No	Graduate degree or higher	Married	Retired	53	Over $100,000
R_vUKWx2ZG3rhI88N	Female	<1		NEW JERSEY	No	High school Diploma or GED	Married	Full time	64	Don't know / No answer
R_3hfHIygt8es3YOS	Female	2	2	JAMAICA	No	Graduate degree or higher	Married	Retired	65	Don't know / No answer
R_3iJzfxm8n6cZdJj	Male	1	6	NEW YORK	Yes	Some college, incluidng Associate degree	Married	Full time	50	Over $100,000
R_3pgnFbdLgD5tidr	Female	<1		GEORGIA	No	No answer	Divorced	Retired	65-74	Don't know / No answer
R_3iUSQDEFUA4wMZ5	Male	6	8	CUBA	No	Some college, incluidng Associate degree	Married	Full time	51	Over $100,000
R_1jBaUCoYu6xzDWN	Female	2	4	NEW YORK	No	Graduate degree or higher	Single	Part time or "semi-retired"	70	Over $100,000
R_1NEtEBPpZvXLNET	Male	1	4	FLORIDA	Yes	High school Diploma or GED	Married	Full time	46	Don't know / No answer
R_3qEFnjTtJ4Li3wB	Male	<1			No	Bachelor's degree	Single	Unemployed	50-64	$15,000 - $25,000
R_2tzJ71t2jYNX7uR	Female	2	10	MAINE	No	Graduate degree or higher	Married	Full time	46	$25,000 - $50,000
R_1NqfivldLD6qWib	Male	2	<1	NICARAGUA	Yes	Graduate degree or higher	Married	Full time	69	$75,000 - $100,000
R_xtMyOq1EAvHwhOx	Female	4	0	CUBA	Yes	Some college, incluidng Associate degree	Married	Retired	74	Under $15,000
R_u8i9PnSTYkoZ0fn	Female	1		COLOMBIA	Yes	High school Diploma or GED	Married	Retired	74	$15,000 - $25,000
R_d4EEDN9VjewvthT	Female	0		CUBA	No	High school Diploma or GED	Married	Retired	88	Under $15,000
R_2ZTBY1MO97Mz620	Female	3	5	CUBA	Yes	Bachelor's degree	Married	Other, HOMEMAKER	59	$50,000 - $75,000
R_3ix3w39PBl1gQxA	Female	2		CUBA	Yes	High school Diploma or GED	Married	Retired	57	$15,000 - $25,000
R_3shVEVmxlcwWeuF	Female	4	5	COLOMBIA	Yes	High school Diploma or GED	Married	Part time or "semi-retired"	50	Under $15,000
R_UGEnFynYGTuzNSh	Male	6		CUBA	Don't know / No answer	Bachelor's degree	Married	Retired	68	Don't know / No answer
R_2QRGIFFmiRWOMaa	Female	<1		NEW YORK	Yes	Graduate degree or higher	Married	Unemployed	50-64	Under $50,000
R_1Qu9gumgNvT69D9	Male	16	5	ARGENTINA	Yes	Bachelor's degree	Married	Full time	48	Over $100,000
R_u4b3aBBWKokwkhz	Female	1		INDIANA	No	Graduate degree or higher	Married	Full time	58	Don't know / No answer
R_3Ezhre8axNYIzxZ	Female	3	6	CUBA	Yes	Some college, incluidng Associate degree	Single	Student	19	$25,000 - $50,000
R_2QAs1VCiXgNI5II	Male	5	5	FLORIDA	Yes	Bachelor's degree	Single	Full time	28	$50,000 - $75,000
R_1G1E5FFUKbYx9m1	Male	3	0	CUBA	Yes	High school Diploma or GED	Widowed	Retired	90	Under $15,000
R_40e1jHFvzqkOohz	Male	2		NEW YORK	No	Some college, incluidng Associate degree	Married	Retired	67	Over $100,000
R_3k5lVhIsm4I4Qsw	Female	3	2	FLORIDA	No	Bachelor's degree	Single	Full time	26	$25,000 - $50,000
R_UQp0cgSHCpfIEy5	Male	2	5	MASSACHUSETTS	No	Graduate degree or higher	Married	Retired	70	$25,000 - $50,000
R_31Y5p1ZI9i8QnnC	Female	1		ILLINOIS	No	Bachelor's degree	Divorced	Retired	66	Don't know / No answer
R_3GxCyuer1V5f2sN	Female	0	5	CUBA	Yes	Bachelor's degree	Widowed	Retired	85	Under $15,000
R_eUUOeNV5m75jIjL	Male	<1		FLORIDA	Yes	High school Diploma or GED	Single	Unemployed	56	$15,000 - $25,000
R_1o85XlvOp30RYyt	Female	2	1	CUBA	Yes	Bachelor's degree	Divorced	Full time	67	Don't know / No answer
R_3eaZSnFClj6frLJ	Female	2		PANAMA	Yes	Some graduate school	Widowed	Retired	87	$15,000 - $25,000
R_zTriVsjnjfwjwFr	Female	1		JAMAICA	No	High school Diploma or GED	Married	Retired	77	$75,000 - $100,000
R_1E40Vlnxly15mfL	Female	5	3	NEW YORK	No	Bachelor's degree	Widowed	Retired	73	$50,000 - $75,000
R_x3gYiVKeZ4HXVEB	Female	1	3	JAMAICA	No	Graduate degree or higher	Married	Retired	64	Don't know / No answer
R_1CHYuZ5hbU2hgzo	Male	1	5	OHIO	No	Graduate degree or higher	Married	Retired	80	$50,000 - $75,000
R_6J4I4ONjvbyJV7z	Male	4	6	CUBA	Yes	Graduate degree or higher	Married	Full time	52	Over $100,000
R_r2Nx1u1UzY9mekx	Male	9	12	FLORIDA	Yes	Some college, incluidng Associate degree	Single	Student	19	Don't know / No answer
R_2VfLahubtWF2iFy	Female	3	1	CUBA	Yes	High school Diploma or GED	Widowed	Retired	74	Under $15,000
R_3Ry1u3PFFXrykZg	Female	0	2	MINNESOTA	No	Graduate degree or higher	Widowed	Retired	87	$25,000 - $50,000
R_2dF3QmJIgd16GRl	Female	4	5	GEORGIA	No	Some college, incluidng Associate degree	Single	Full time	45	$75,000 - $100,000
R_1jiTkW5Kh5OG7Lv	Female			CUBA	Yes	Some graduate school	-	-		-
R_25TL0yOecavRopr	Male	2		FLORIDA	No	High school Diploma or GED	Single	Student	18	Over $100,000
R_1QyYkmthTkOsXLH	Male	2 hours	10	Cuba	Yes	Some college, incluidng Associate degree	Married	Full time	61	Over $100,000
R_1CvAWKpB2q3t95L	Male	<1	2	FLORIDA	Yes	Some college, incluidng Associate degree	Married	Full time	39	Over $100,000
R_240BZEilHwmtXmd	Female	1	6	CANADA	No	Graduate degree or higher	Married	Full time	49	Over $100,000
R_9MFnY9zEZnyg1Cp	Male	2		FLORIDA	Yes	Bachelor's degree	Single	Full time	25	Don't know / No answer
R_2ScnTmrhvdAL138	Female	4	2	Miami	Yes	Bachelor's degree	Married	Full time	45	Over $100,000
R_10UipRKNllQrLHt	Female	2	1	JAMAICA	No	High school Diploma or GED	Married	Full time	49	Over $100,000
R_sL5vPErVEtLcyT7	Female	4	7	CUBA	Yes	Bachelor's degree	Single	Student & Full-time/Part-time	20	$25,000 - $50,000
R_XG5uX6xdZHDA3iV	Female	1	1	Cuba	Yes	High school Diploma or GED	Single	Retired	68	Don't know / No answer
R_3R909uHEdNsakNu	Male	<1		FLORIDA	Yes	Graduate degree or higher	Single	Full time	54	Over $100,000
R_1gCuouguHnsuVQQ	Female	1	2	Chile	Yes	High school Diploma or GED	Married	Retired	73	$50,000 - $75,000
R_01USrwVEUBFG8Dv	Male	2	4	Colombia	Yes	Bachelor's degree	Married	Retired	66	$75,000 - $100,000
R_00qVpMfsnbg7vb3	Male	1		PHILIPNES	No	Bachelor's degree	Married	Full time	39	$75,000 - $100,000
R_33DpbqZwI4jwuYQ	Female	1	4	Florida	Yes	Some college, incluidng Associate degree	Married	Full time	54	$50,000 - $75,000
R_30ws53Z2MMVlxUp	Male	3	5	RUSSIA	No	Bachelor's degree	Divorced	Full time	50	$75,000 - $100,000
R_2aKtTgQJd5kIYpn	Male	3	4	Cuba	Yes	High school Diploma or GED	Married	Retired	65	$25,000 - $50,000
R_2dmDuMkkMxCk11i	Male	2		INDIA	No	Graduate degree or higher	Single	Student	22	$50,000 - $75,000
R_3p4uoBohXISXC1x	Female	4	6	Cuba	Yes	Bachelor's degree	Married	Full time	55	Over $100,000
R_piVtSS1RK8rk6d3	Female	<1		BAHAMAS	No	High school Diploma or GED	Single	Full time	33	Under $15,000
R_RLbDA62Y1f1eiRP	Male	1	2	FLORIDA	Yes	Graduate degree or higher	Married	Full time	41	Over $100,000
R_3ly0JOlFZFbQ7Kt	Female	3	6	CUBA	Yes	Graduate degree or higher	Separated	Retired	54	$25,000 - $50,000
R_2YlVv80SGbXSpzM	Female	<1	2	PERU	Yes	High school Diploma or GED	Single	Student	22	$15,000 - $25,000
R_UEnuoRDPYrtIvWV	Male	2	4	CHINA	No	Graduate degree or higher	Divorced	Full time	40	Over $100,000
R_1QovuS2dgjDV4MG	Female	2	2	NEW YORK	Yes	Bachelor's degree	Married	Full time	37	$50,000 - $75,000
R_29v6r6mWQiIaIGG	Male	10		FLORIDA	Yes	High school Diploma or GED	Married	Full time	42	$50,000 - $75,000
R_sGPGFfXj3v9nE65	Female	5	10	CUBA	Yes	High school Diploma or GED	Married	Other, HOUSEWIFE	30	$25,000 - $50,000
R_3OoGg8cj3ntkPuU	-				#NULL!	-	-	-		-
R_1ocAJ3sp6M7EGJO	Male	2		Illinois	No	Some graduate school	Married	Retired	63	Over $100,000
R_33jTxuF48QFnLLv	Female	1	2	Colombia	Yes	Bachelor's degree	Separated	Full time	49	$15,000 - $25,000
R_1eEo0zRkcgT69Ry	Female	1	2-5	Florida	Yes	Some college, incluidng Associate degree	Single	Student & Full-time/Part-time	18	$75,000 - $100,000
R_290NzgnkyvazaWV	Female	1	3	florida	Yes	Some college, incluidng Associate degree	Married	Full time	35	Over $100,000
R_UEMv75vYMRgOi0V	Male	3	5	Venezuela	Yes	High school Diploma or GED	Married	Full time	38	$50,000 - $75,000
R_2D5Kb8rtdcHo6w9	Female	3	3	Colombia	Yes	High school Diploma or GED	Single	Other, Self-employed	47	$25,000 - $50,000
R_2Bxv0wJxZmAaheD	-				#NULL!	-	-	-		-
R_3IWDtGONGvUs9cZ	Male	less than 15 mintues	less than 1 hour	Florida	No	Graduate degree or higher	Married	Full time	60	Over $100,000
R_2Vxv9TiiG4J5MkA	Female	0	2	Nicaragua	Yes	Bachelor's degree	Married	Full time	47	Don't know / No answer
R_esrjlIMtHHmjZfj	Female	less than 20 minutes	30 min- 1 hour		#NULL!	-	-	-		-
R_XZX0iTZcjBDQZH3	Male	30 min	2 hours	Florida	No	Graduate degree or higher	Married	Full time	48	Over $100,000
R_8jHJddPVQMBQ7Jv	Male	1	3	Cuba	Yes	Bachelor's degree	Married	Full time	59	$75,000 - $100,000
R_eJQqIbQZLj92I13	Female	1	3	Florida	Yes	Some college, incluidng Associate degree	Single	Full time	24	$25,000 - $50,000
R_2YKvzHmWhqFdmQa	Female	1	1	Cuba	Yes	High school Diploma or GED	Married	Part time or "semi-retired"	57	$25,000 - $50,000
R_2TuWE9zD8J7z953	Male	3-4	5-6	Cuba	Yes	Some college, incluidng Associate degree	Single	Unemployed	18	$75,000 - $100,000
R_00pCfYVUywrcPvP	Female	<1	<1	Russia	No	Graduate degree or higher	Widowed	Retired	85	Don't know / No answer
R_3hbHagjgQAApQh2	Male	14	0	Dominican Republic	Yes	Some college, incluidng Associate degree	Married	Full time	55	$25,000 - $50,000
R_10MdmZBWricaLGN	Male	2	2-3	Cuba	Yes	Bachelor's degree	Widowed	Retired	73	$25,000 - $50,000
R_2bP09wHHX28LDkW	Male	8-10	8-10	New York	No	High school Diploma or GED	Divorced	Other, disabled	55	Under $15,000
R_3PZZccbr39QhPzJ	Male	1-2	1-2	Florida	No	Some college, incluidng Associate degree	Single	Student	20	Under $15,000
R_1DZlMNILLbcVuy1	Female	<1	3-4	Cuba	No	Bachelor's degree	Married	Full time	55	Over $100,000
R_2OYGLvvBgwW5Yf3	Male	2-3	2-3	Haiti	No	High school Diploma or GED	Married	Unemployed	75 and older	Don't know / No answer
R_1QB1bXr1QcoKnJy	Female	2	2	Florida	No	Graduate degree or higher	Married	No answer	75 and older	Don't know / No answer
R_2dhIWE6PSNSTPyT	Male	2	5	FLORIDA	Yes	Graduate degree or higher	Married	Full time	51	Over $100,000
R_1GBx32pORl1bogD	Male	4	5	FLORIDA	No	Graduate degree or higher	Married	Full time	49	Over $100,000
R_1OlQqesF3nJ6qor	Male	<1		CALIFORNIA	Yes	High school Diploma or GED	Divorced	Full time	42	$25,000 - $50,000
R_1eFbKgIuEl5uyq1	Female	5	3	ARGENTINA	Yes	Some college, incluidng Associate degree	Married	Full time	56	Over $100,000
R_2AWkJfpQEscUfCp	Female	4	4	New Jersey	Yes	Bachelor's degree	Married	Full time	62	Over $100,000
R_2EFTcyzc11YNkJw	Male	8	5	CUBA	Yes	Some college, incluidng Associate degree	Single	Student & Full-time/Part-time	19	Don't know / No answer
R_1mqRa48zc6S5z80	Female	5	4	honduras	Yes	Bachelor's degree	Married	Full time	25	$25,000 - $50,000
R_10V4DCvGJIB3UU4	Female	1	0	Florida	No	High school Diploma or GED	Single	Unemployed	42	Don't know / No answer
R_UsjZ6t6jbg8k70l	Female	2		FLORIDA	Yes	Bachelor's degree	Single	Full time	27	$75,000 - $100,000
R_cRVHxadsgbFVA9H	Female	9	12	FLORIDA	No	Graduate degree or higher	Married	Full time	46	$75,000 - $100,000
R_2YAsRBtk1HNGy7D	Female	<1		FLORIDA	Yes	Bachelor's degree	Married	Full time	54	Over $100,000
R_AgSvz0J5lQiMeC5	Female	2	10	CUBA	Yes	Some college, incluidng Associate degree	Married	Part time or "semi-retired"	41	$25,000 - $50,000
R_22qXabYB6gbNO8N	Male	2	4	FLORIDA	No	Bachelor's degree	Single	Full time	33	$75,000 - $100,000
R_1dB76evEC39Iy0V	Female	1		PERU	Yes	Some college, incluidng Associate degree	Married	Unemployed	54	$15,000 - $25,000
R_xuuAmGQaQjcsKxr	Female	1	2	COLOMBIA	Yes	High school Diploma or GED	Married	Full time	43	$50,000 - $75,000
R_3j87Nr8E0NRnPnz	Male	0		FLORIDA	No	Some high school	Single	Other, DISABLED	59	Under $15,000
R_W0DVIQzGszOtygh	Male	7-10	3-4	Florida	No	Some college, incluidng Associate degree	Single	Student	26	$50,000 - $75,000
R_UnkliV132wKp9FD	Male	3	5-6	Florida	Yes	Bachelor's degree	Married	Full time	26	$25,000 - $50,000
R_SPppALI5FIRT7yx	Male	2	5	CUBA	Yes	Some college, incluidng Associate degree	Married	Full time	42	Over $100,000
R_27y5MeEed4JfCVw	Female	1-2	3	Puerto Rico	Yes	Bachelor's degree	Single	Full time	49	$50,000 - $75,000
R_241955RxhXvxFqQ	Male	3		CUBA	Yes	Some college, incluidng Associate degree	Married	Full time	50	Over $100,000
R_2vctUejKX8mkwDj	Female	<1		CUBA	Yes	High school Diploma or GED	Married	Retired	58	$25,000 - $50,000
R_10xBNwyls7PucKU	Male	4-5	4-5	Cuba	Yes	Bachelor's degree	Divorced	Full time	59	$25,000 - $50,000
R_12eWUkErolM11bE	Male	2		BRAZIL	No	Bachelor's degree	Married	Full time	46	$50,000 - $75,000
R_1Y7TAYGGuRqnfu9	Female	1	2	Cuba	Yes	Bachelor's degree	Married	Full time	24	$25,000 - $50,000
R_1imIaAzaMb4UKdI	Female	2		CUBA	Yes	Some college, incluidng Associate degree	Single	Other, DISABLED	56	$25,000 - $50,000
R_3e2huQ1E83f8Woq	Female				#NULL!	-	-	-		-
R_25BDWI5OqhEjYHS	Female	<1	1	Cuba	Yes	Bachelor's degree	Married	Full time	60	Over $100,000
R_3OjnphoGzlcxJEw	Female	2	5	Ohio	No	Graduate degree or higher	Married	Part time or "semi-retired"	65	Don't know / No answer
R_2rP0cZB4x1GfNby	Female	10	10	Florida	No	High school Diploma or GED	Single	Full time	36	$25,000 - $50,000
R_1HcTSH2DXnvYQFd	Female	1-2	3-4	Columbia	Yes	Bachelor's degree	Married	Full time	26	$50,000 - $75,000
R_3l4rmsLbvkuNaxj	Female	1	4	New York	Yes	Bachelor's degree	Divorced	Full time	40	$25,000 - $50,000
R_2BeWvjhF4myrB0Y	Female	2	0	Cuba	Yes	High school Diploma or GED	Single	Part time or "semi-retired"	32	Under $15,000
R_12gnGMP5c3NbI6K	Female				#NULL!	-	-	-		-
R_2YLdkvIU9v6031E	Female	10	3-4	New Jersey	Yes	Some graduate school	Married	Full time	44	Over $100,000
R_1ojqPrbT3NKPfsF	-				#NULL!	-	-	-		-
R_3n0JJKVHSJA0WjF	Female	<1			#NULL!	-	-	-		-
R_OfiKNycgFCuzEid	Female	.5 hours	3	Peru	Yes	Some college, incluidng Associate degree	Divorced	Full time	55	$25,000 - $50,000
R_aXaNC10fBT5E9SF	Female	2	6		#NULL!	-	-	-		-
R_2Xpsdrvvgyhkh30	Female	1	1	Cuba	Yes	Some college, incluidng Associate degree	Married	Retired	68	$15,000 - $25,000
R_Zt4NUPrk1ZkGD4J	Female	1	6	Cuba	Yes	High school Diploma or GED	Married	Full time	40	$25,000 - $50,000
R_2CKgBMmQCNEwqEO	Male	6		CUBA	Yes	Some college, incluidng Associate degree	Single	Student & Full-time/Part-time	21	$50,000 - $75,000
R_3q1J0dZRbCWFGV3	-				#NULL!	-	-	-		-
R_pyNzW9k6k91COEp	Male	7	10	FLORIDA	Yes	High school Diploma or GED	Single	Full time	20	$50,000 - $100,000
R_3kFlQRH22GGir1M	Female	1-2	2-4	Florida	No	Bachelor's degree	Divorced	Retired	61	$50,000 - $75,000
R_3ds3zIXG0ZuG51f	Male	1	2-3	Ecuador	Yes	Some college, incluidng Associate degree	Divorced	Unemployed	49	$15,000 - $25,000
R_3dMPahjYxK6uxTX	Female	1	6	Florida	Yes	High school Diploma or GED	Married	Full time	42	Under $15,000
R_BQcZGyIzN6fwKf7	Female	1	2	BELGIUM	No	Bachelor's degree	Single	Part time or "semi-retired"	65	$25,000 - $50,000
R_2VyAINLIIHfcChr	Female	5	5	Spain	Yes	Bachelor's degree	Married	Retired	63	$50,000 - $75,000
R_3Piz07ti55U1too	Male	1	4	Florida	No	Some high school	Married	Full time	55	$50,000 - $75,000
R_QblNGC5xe6sIsOB	Female	2	3	Louisiana	Yes	Graduate degree or higher	Single	Full time	29	$25,000 - $50,000
R_269CGTG8m0lzqKd	Female	1	1	Florida	No	Some college, incluidng Associate degree	Single	Student & Full-time/Part-time	22	Over $100,000
R_3j66PCBqqKsEElA	Male	2	4	Venezuela	Yes	Bachelor's degree	Married	Full time	54	$75,000 - $100,000
R_yHKysnxLvbEUDxn	Female	1	2	Colombia	Yes	Bachelor's degree	Married	Unemployed	42	$75,000 - $100,000
R_2wFfLnOmFNdL3La	Male	6	10	Colombia	Yes	Graduate degree or higher	Married	Full time	45	Over $100,000
R_1H8HjNfne9X534p	Male	3	5	Mexico	Yes	High school Diploma or GED	Married	Full time	52	$25,000 - $50,000
R_3JsAa3UUi1rg2dG	Female	0	1	Peru	Yes	Bachelor's degree	Separated	Full time	53	Over $100,000
R_2tydBpXxtoepRk1	Female			Cuba	Yes	Some college, incluidng Associate degree	Single	Other, freelance, partial	42	$15,000 - $25,000
R_O8Qau7yZAt0PyLv	Female	1	1.5	Mexico	Yes	Some high school	Divorced	Other, on disability	55	Under $15,000
R_3EYI8yBDD8suHiz	Male	1-2	3	California	No	Graduate degree or higher	Married	Full time	51	Over $100,000
R_2scmlV2TgkBzAzG	-				#NULL!	-	-	-		-
R_0vTWUXz6QbbRrKp	Female	<1	2-3	Florida	Yes	High school Diploma or GED	Single	Full time	28	$25,000 - $50,000
R_ZmljC5m3iF5lnH3	-				#NULL!	-	-	-		-
R_3qESKdpZ4NahdV3	Male	2-3	2-3	Nicaragua	Yes	Bachelor's degree	Divorced	Full time	42	Over $100,000
R_3OdppDDOxb1k3AZ	Female	5-6	6	New York	No	Some college, incluidng Associate degree	Married	Unemployed	44	$15,000 - $25,000
R_3fkPYZVzuHoi17T	Female	1	2		#NULL!	-	-	-		-
R_RehkvxzH8y5MzrH	Male	6	4	Pennsylvania	No	Some college, incluidng Associate degree	Married	Full time	62	$75,000 - $100,000
R_3g26OPgRJomHBwD	Female	2	2-3	Florida	Yes	Some college, incluidng Associate degree	Single	Student & Full-time/Part-time	20	$25,000 - $50,000
R_3RelWEG4FYkEzef	Male	3	4	ITALY	No	High school Diploma or GED	Single	Student	20	Don't know / No answer
R_3MDmfwkiWsfYm1W	Female	2	5		Yes	Graduate degree or higher	Married	Full time	35-49	Don't know / No answer
R_1FafOBC0YswZCYE	Male	5	6	Cuba	Yes	Some college, incluidng Associate degree	Married	Full time	39	$50,000 - $100,000
R_2y7SgKW5wv6psxg	Male	1	4	BRAZIL	Yes	Bachelor's degree	Married	Full time	46	Over $100,000
R_2sZ3hM1uMBnE9vr	Female				#NULL!	-	-	-		-
R_3m7S7d1w3X1LOme	Male	3	4	CUBA	Yes	High school Diploma or GED	Married	Full time	49	$50,000 - $75,000
R_2V1M9e5WjYMoxec	Male				#NULL!	-	-	-		-
R_w5KndE5tEvs35VD	Female	2	6	CUBA	Yes	Bachelor's degree	Single	Student & Full-time/Part-time	25	$15,000 - $25,000
R_tJlQ2UhjWMgsNPj	Female	1	1	Cuba	Yes	Bachelor's degree	Separated	Full time	56	$25,000 - $50,000
R_W7lkPT1jOkCf1IZ	Male	2	3	CALIFORNIA	Yes	Bachelor's degree	Married	Full time	50	Over $100,000
R_1pPX6t2chZcCmL6	Male	<1		ILLINOIS	No	Graduate degree or higher	Married	Retired	71	$75,000 - $100,000
R_2QVTKhiVrwanrRz	Male	8	6	Canada	Yes	Graduate degree or higher	Married	Full time	60	Over $100,000
R_2Cw8EdGyoX1O1qd	Male	3	2	Puerto Rico	Yes	Bachelor's degree	Married	Retired	54	$50,000 - $75,000
R_302fFQZtuqSTvvL	Male				#NULL!	-	-	-		-
R_ykfYtvNYd6lzwcN	Male	1	3-4	Washington DC	Yes	Graduate degree or higher	Married	Full time	42	Over $100,000
R_322wuWHjyjNPuj0	Male	3	3	Venezula	Yes	Bachelor's degree	Divorced	Full time	61	$50,000 - $75,000
R_VJUPx3xoL8c7R4Z	Female	1	3	Puerto Rico	Yes	Some college, incluidng Associate degree	Married	Full time	54	$50,000 - $75,000
R_SOj7RWjIJ1vHXjj	Male	2-3	2-3	New York	No	Bachelor's degree	Married	Full time	55	$75,000 - $100,000
R_1mxVHD2IDRY6pYH	Female	1	1	Florida	No	High school Diploma or GED	Single	Student	18	Don't know / No answer
R_1IRkdkbLx8KCYz6	Female	1-2	<1	Alabama	No	Bachelor's degree	Single	No answer	75 and older	Don't know / No answer
R_3dGKxhRWq3YDuNQ	Male	14	4	Cuba	Yes	Some college, incluidng Associate degree	Single	Full time	49	$25,000 - $50,000
R_264uAeVMk8OfdyH	Female	2	4	Cuba	Yes	Some college, incluidng Associate degree	Married	Retired	89	$25,000 - $50,000
R_3KVHZ1L5b9cqtaO	Male	2	3	Brazil	No	Graduate degree or higher	Married	Full time	44	Over $100,000
R_1g5vuscFW73mqxA	Female	0	less than 1	Cuba	Yes	Some college, incluidng Associate degree	Divorced	Unemployed	48	Under $15,000
R_3qwxT9z9kECBEEP	Female	2	3	Florida	No	Bachelor's degree	Single	Full time	28	$25,000 - $50,000
R_W8ViaqzDuurQMhz	Female	<1	3	Florida	No	Some college, incluidng Associate degree	Single	Unemployed	24	$15,000 - $25,000
R_2PnxSPcYxYXU50b	Male	1	4	Cuba	Yes	Some college, incluidng Associate degree	Married	Full time	50	$75,000 - $100,000
R_1mmCt7FZkfNKCgU	Female	<1	2	BRAZIL	No	Graduate degree or higher	Married	Unemployed	55	Don't know / No answer
R_2OVid8zw2Sm1jHX	Female	<1		Brazil	No	Bachelor's degree	Married	Full time	50	$25,000 - $50,000
R_1H2JI9PlMi1x8lw	Male	10	8	Cuba	Yes	High school Diploma or GED	Married	Full time	60	$75,000 - $100,000
R_bKrCkT8L7IrWAtr	Female	3	5	Venezuela	No	Bachelor's degree	Married	Full time	41	$25,000 - $50,000
R_Pzad3vS0tCHrkI1	Male	2	4	Florida	No	Bachelor's degree	Married	Full time	54	$75,000 - $100,000
R_vJk2o7L5xBOB053	Male	16	8	Cuba	Yes	Bachelor's degree	Married	Full time	56	$25,000 - $50,000
R_sdG7lc5SjuI2Xbb	Female	1	2	Nicarauga	Yes	Bachelor's degree	Single	Full time	38	$50,000 - $75,000
R_2XcE7JPa7xTMZZ9	Female	1	2	Cuba	Yes	Bachelor's degree	Married	Retired	68	$25,000 - $50,000
R_VISN7ooNzK2hxvP	Female	<1	2	Brazil	No	Some college, incluidng Associate degree	Married	Full time	41	$75,000 - $100,000
R_sbWWZa5MYCABuqR	Male	2	4	Massachusettes	No	Bachelor's degree	Married	Part time or "semi-retired"	70	Don't know / No answer
R_27q8qEz3m3CrJjn	Female	1	1	Cuba	Yes	Some college, incluidng Associate degree	Divorced	Unemployed	29	Under $15,000
R_tJntAm8nefstXih	Male	4	4	Cuba	Yes	Bachelor's degree	Married	Other, owns company	31	$75,000 - $100,000
R_1Q6PrBKBktPsz1w	Female	2	2	Florida	Yes	Bachelor's degree	Married	Full time	31	$50,000 - $75,000
R_3P4XQ134Ko66jBM	Female	1	2	Dominican Republic	Yes	High school Diploma or GED	Married	Full time	39	$50,000 - $75,000
R_ueOXqld5Lk8vsU9	Male	1	5-6	Columbia	Yes	Some college, incluidng Associate degree	Married	Full time	56	$50,000 - $75,000
R_2VQjYn9djIyGBQZ	Male	5-6	5-6	Cuba	Yes	High school Diploma or GED	Single	Student	18	Over $100,000
R_w4XVzcXheCElM65	Male	3-4	5-6	Florida	Yes	Some college, incluidng Associate degree	Single	Student	20	Don't know / No answer
R_0IiHnEpCogBZMFX	-				#NULL!	-	-	-		-
R_1QggRy7fx8xaIGN	-				#NULL!	-	-	-		-
R_BVcFhFacOJynxDj	Male	2	2	Cuba	Yes	Bachelor's degree	Married	Full time	48	$50,000 - $75,000
R_1Lp3csrp682uEgn	Male	2	6	New York	Yes	Bachelor's degree	Single	Unemployed	25	Over $100,000
R_vf3gFOkmoh7mbzb	-				#NULL!	-	-	-		-
R_5A6IfuAxXsJ6fMl	Female	1	2	New York	Yes	Bachelor's degree	Divorced	Full time	36	$50,000 - $75,000
R_2D0priSN96KLnc2	Female	2	3	Cuba	Yes	Some college, incluidng Associate degree	Divorced	Full time	47	$25,000 - $50,000
R_qDAgxvnAHaK51JL	Male	3	4	Florida	No	Some graduate school	Single	Full time	26	Don't know / No answer
R_XojEhBLzue2ZB9n	Female	1	1	Cuba	Yes	Some college, incluidng Associate degree	Widowed	Retired	72	$25,000 - $50,000
R_125tOxxX8tqihi5	Female	2	2	Cuba	Yes	High school Diploma or GED	Single	Unemployed	22	$25,000 - $50,000
R_Rno6PQcCxxsM0c9	Male	1	3	Peru	Yes	Some college, incluidng Associate degree	Married	Full time	36	$50,000 - $75,000
R_10xdCqyrrcoaO3j	Male	8	2	Bolivia	Yes	Some college, incluidng Associate degree	Married	Other, owns business	32	$50,000 - $100,000
R_1NrjaeE6G86Zl7b	Female	1	2	Colombia	Yes	Bachelor's degree	Married	Other, self-employed	61	$25,000 - $50,000
R_1PaWyNOOAOeG7ID	Female	<1	<1	Cuba	Yes	Some college, incluidng Associate degree	Single	Part time or "semi-retired"	20	Under $15,000
R_3G9RoyrQ8qYUfPD	Male	2	1	Florida	Yes	Some college, incluidng Associate degree	Single	Full time	23	Don't know / No answer
R_23VIJwdqcty6KHQ	Female	2	3	Louisiana	No	Bachelor's degree	Married	Full time	34	$75,000 - $100,000
R_1KUZ9FowP302JhL	Female	<1	2	Florida	Yes	Some graduate school	Single	Full time	31	$25,000 - $50,000
R_3MSB4aIO0BhMHIf	-			Florida	No	High school Diploma or GED	Married	Retired	56	$25,000 - $50,000
R_8qpHxgc2SpILRAt	Male	12	3	Honduras	Yes	High school Diploma or GED	Married	Full time	60	$15,000 - $25,000
R_2Y9gUY7VZK0lJVD	Female	<1	4-5	Ecuador	Yes	Bachelor's degree	Married	Part time or "semi-retired"	50	$25,000 - $50,000
R_3xXxUG8xyoj5GzD	Male	0	1	Florida	Yes	Some college, incluidng Associate degree	Single	Full time	27	$50,000 - $75,000
R_6lHRfH5SCxfwvTP	Female	1	5	Nicaragua	Yes	Some college, incluidng Associate degree	Married	Full time	34	$15,000 - $25,000
R_UEY5Ct3M9gacv5v	-				#NULL!	-	-	-		-
R_29rZMGnSAwzaFy7	Male	6	9	Florida	Yes	Graduate degree or higher	Divorced	Full time	51	$50,000 - $75,000
R_2dPUuDVVGRO1foX	Male	2	3	Cuba	Yes	Graduate degree or higher	Married	Retired	69	Over $100,000
R_3lPRc9F0qh6QH2s	Female	2	3	Florida	Yes	Some college, incluidng Associate degree	Single	Student	20	$75,000 - $100,000
R_eXrQ8JeMYQAfoQh	Male	1	5	Cuba	Yes	Some college, incluidng Associate degree	Married	Retired	68	$15,000 - $25,000
R_3LX5xffigezLhN0	Male	5	5	Dominican Republic	Yes	Graduate degree or higher	Married	Other, self-employed	68	Over $100,000
R_3mmEehIm1lZwjT3	Male	2	2	Florida	No	High school Diploma or GED	Single	Part time or "semi-retired"	62	$15,000 - $25,000
R_2zYNKKN6EMvMThr	Female	1	1	Cuba	Yes	Bachelor's degree	Married	Retired	65	$50,000 - $100,000
R_3Pv6pwELicZ0bT1	Female	1	1	Nicaragua	Yes	Some high school	Married	Retired	67	Under $15,000
R_3GCID6LpT2nuDlW	-				#NULL!	-	-	-		-
R_3HOhc5HG0Z6g8N5	Female	5	5	Florida	Yes	High school Diploma or GED	Married	Student	18	Don't know / No answer
R_2eOPFBk0kaqMwqY	Female	2	2	Peru	Yes	Bachelor's degree	Divorced	Full time	59	Over $100,000
